# Supplementary material for: Pixel-Level Recognition of Trace Mycotoxins in Red Ginseng Based on Hyperspectral Imaging Combined with 1DCNN-Residual-BiLSTM-Attention Model
Source: Sensors (Basel). 2024 May 27;24(11):3457. doi: 10.3390/s24113457 (PMC11174722; doi:10.3390/s24113457)
Supplement: Supplementary file 1 [file sensors-24-03457-s001.zip]

Archive with 1 entries (1 files):
- sensors-2950505-supplementary.pdf
